# Supplementary material for: Synthesis and Application of Salicylhydrazone Probes with High Selectivity for Rapid Detection of Cu2+
Source: Molecules. 2024 Apr 28;29(9):2032. doi: 10.3390/molecules29092032 (PMC11085586; doi:10.3390/molecules29092032)
Supplement: Supplementary file 1 [file molecules-29-02032-s001.zip]

Archive with 1 entries (1 files):
- molecules-2919503-supplementary.pdf
